# Supplementary material for: Revisiting Cognitive Deficits in Outpatients with Psychotic Disorders: A Transdiagnostic Comparison of Cognitive Performance While Accounting for Putative Confounding Factors
Source: Brain Sci. 2024 Apr 29;14(5):446. doi: 10.3390/brainsci14050446 (PMC11119287; doi:10.3390/brainsci14050446)
Supplement: Supplementary file 1 [file brainsci-14-00446-s001.zip]

Archive with 1 entries (1 files):
- brainsci-2960976-supplementary.pdf
